# Supplementary material for: Micro-Ultrasound: Current Role in Prostate Cancer Diagnosis and Future Possibilities
Source: Cancers (Basel). 2023 Feb 17;15(4):1280. doi: 10.3390/cancers15041280 (PMC9954149; doi:10.3390/cancers15041280)
Supplement: Supplementary file 1 [file cancers-15-01280-s001.zip]

Archive with 1 entries (1 files):
- cancers-2165427-SI.pdf
